# Supplementary material for: Biochemical Profiles, Mineral Accumulation, and Water-Soluble Fluoride Traits of 65 Tea (Camellia sinensis) Cultivars: For Germplasm Screening and Quality Evaluation
Source: Plants (Basel). 2026 Apr 23;15(9):1300. doi: 10.3390/plants15091300 (PMC13165184; doi:10.3390/plants15091300)
Supplement: Supplementary file 1 [file plants-15-01300-s001.zip]

Archive with 1 entries (1 files):
- plants-4233951-supplementary.xlsx
