# Supplementary material for: Biochemical Profiles, Mineral Accumulation, and Water-Soluble Fluoride Traits of 65 Tea (Camellia sinensis) Cultivars: For Germplasm Screening and Quality Evaluation
Source: Plants (Basel). 2026 Apr 23;15(9):1300. doi: 10.3390/plants15091300 (PMC13165184; doi:10.3390/plants15091300)
Supplement: Supplementary file 1 [file plants-15-01300-s001.zip › plants-4233951-supplementary.xlsx]

## Sheet: Table S1
No	Full name	Abbreviation
1	Longjing 43	LJ43
2	Fujian Shuixian	FJSX
3	Huangjincha 2	HJC2
4	Ziyan	ZY
5	Mingxuan 213	MX213
6	Jinyun 2	JY2
7	Jiu 20	J20
8	Qihong 1	QH1
9	Raoshan Xiulu	RSXL
10	Jin Mudan	JMD
11	Yangshulin 781	YSL781
12	Zhongbai 1	ZB1
13	Ganlu 8	GL8
14	Dajiangzhong	DJZ
15	Xishancha 1	XSC1
16	Jianbo Huang 13	JBH13
17	Xiaoqingmiao	XQM
18	Chuancha 3	CC3
19	Guicha 1	GC1
20	Chungui	CG
21	Xiangguliao Baihao	XGLBH
22	Fuzao 1	FZ1
23	Zhenzhun Nai Bai	ZZNB
24	Xinyang 10	XY10
25	Baijin Jian	BJJ
26	Bayu Tezao	BYTZ
27	Echa 10	EC10
28	Yujinxiang	YJX
29	Mingshan Baihao 131	MSBH131
30	Aolu	AL
31	Wuniuzao	WNZ
32	Gehe Cha	GHC
33	Zhonghuang 1	ZH1
34	Guicha 2	GC2
35	Bixiangzao	BXZ
36	Emei Wenchun	EMWC
37	Zhuye Qi	CYQ
38	Yujinxiang	YJXH
39	Hongqi 1	HQ1
40	Xishancha 8	XSC8
41	Pingyang Tezaocha	PYTZC
42	Fuyun No.4	FY4
43	Xiangshan Zao 1	XSZ1
44	Chuanmu 217	CM217
45	Yabukita	SBC
46	Mengshan 9	MS9
47	Zifeng	ZF
48	Shuijing Nai Bai	SJNB
49	Fu'an Dabai Cha	FADB
50	Xiangfei Cui	XFC
51	Xiaoxiang Hong 21-3	XXH21-3
52	Guilv 1	GL1
53	Mingke 1	MK1
54	Sanhua 1957	SH1957
55	Bai Yuxian	BYX
56	Zhongcha 102	ZC102
57	Anji Baicha	AJBC
58	Tezao Huang	TZH
59	Meizhan	MZ
60	Zhongcha 111	ZC111
61	Fuding Dahao	FDDH
62	Cuifeng	CF
63	Maotouzhong	MTZ
64	Zhongcha 302	ZC302
65	Shuchazao	SCZ

## Sheet: Table S2
No	WE	TP	AA	TP/AA	CAF	GA	EGC	C	EGCG	EC	ECG	CG	ETC	NETC	TC	CQI
LJ43	51.2398	3.03407	27.1904	8.96169	5.26328	0.312075	2.18748	10.7947	0.352474	0.551639	0.626842	0.271428	11.693	3.09159	14.7846	522.134
FJSX	48.9344	3.60454	28.1731	7.816	3.97955	0.310906	1.1231	11.6451	0.326683	0.524179	0.921185	0.218373	12.7847	1.98076	14.7586	1118.9
HJC2	50.7754	3.61369	31.1665	8.86782	6.17986	0.369957	1.16208	14.716	0.410897	0.681333	0.867101	0.183732	15.7668	2.25431	18.0211	1340.96
ZY	50.6218	3.27191	26.737	8.17169	5.32335	0.410395	1.19554	11.9918	0.476287	0.671428	2.17909	0.237567	14.4085	2.34326	16.7517	1185.31
MX213	50.4227	3.87616	29.578	7.63075	4.07431	0.269701	1.95247	9.72202	0.378333	0.515314	1.36086	0.189614	11.2725	2.84612	14.1186	567.633
JY2	47.6693	3.55039	29.1264	8.20373	4.74828	0.335118	1.02344	14.5303	0.429322	0.735653	2.44273	0.256138	17.2292	2.18841	19.4176	1562.44
J20	51.8614	2.73382	30.6721	10.3687	4.10971	0.222849	2.48792	9.89538	0.334932	0.417448	1.77196	0.203779	11.8711	3.2403	15.1114	468.96
QH1	46.8429	3.37381	25.0159	7.41473	4.21967	0.31403	2.05902	12.9472	0.349211	0.397066	0.584996	0.208263	13.7404	2.8053	16.5457	657.214
RSXL	47.3953	3.82578	28.2708	7.38953	2.93937	0.31028	1.76572	10.0548	0.455903	0.902995	0.792841	0.249921	11.0976	3.13025	14.2278	614.344
JMD	52.6231	2.54944	25.0756	9.8357	5.39165	0.336267	2.63631	13.7709	0.331789	0.594866	0.699776	0.193804	14.6645	3.56297	18.2275	548.899
YSL781	39.7485	2.53505	25.0722	9.89019	4.20881	0.270125	2.49257	11.1603	0.359206	0.40251	0.739769	0.167509	12.0675	3.25429	15.3218	477.419
ZB1	47.9599	4.33341	21.3341	4.87873	4.93551	0.295276	1.6992	11.0402	0.43229	0.642149	1.73493	0.238597	13.0137	2.77364	15.7874	751.832
GL8	52.5548	4.04311	23.4079	5.78958	5.28028	0.282272	1.81635	13.0388	0.408037	0.899827	1.98733	0.248268	15.2744	3.12421	18.3986	827.271
DJZ	51.8319	3.03594	26.4323	8.70646	4.97114	0.296828	2.61213	11.3181	0.438393	0.384185	2.24019	0.271208	13.8295	3.43471	17.2643	519.053
XSC1	47.3083	4.31121	23.8266	5.52667	4.91589	0.338931	1.99147	10.2509	0.380169	0.503281	2.52265	0.234081	13.0118	2.87492	15.8867	641.621
JBH13	41.1671	2.96776	25.2459	8.50672	4.65207	0.437667	2.03741	9.50456	0.392841	0.391944	2.52031	0.276161	12.301	2.8222	15.1232	590.202
XQM	49.9184	2.47006	24.1834	9.79063	2.86159	0.280469	2.07283	10.2819	0.324343	0.457048	2.40813	0.236593	12.9267	2.85422	15.7809	612.211
CC3	50.4739	3.52942	27.4283	7.77132	4.24813	0.33455	2.27577	14.1587	0.390008	0.733823	0.463695	0.159357	14.7789	3.3996	18.1785	642.401
GC1	50.6402	3.20036	16.8408	5.26216	3.91476	0.256621	1.54178	7.88331	0.290065	0.482275	1.5164	0.215506	9.61521	2.31412	11.9293	609.666
CG	44.7226	3.68057	19.0137	5.16597	4.66192	0.412642	2.39407	10.3077	0.373531	0.415171	2.01468	0.154987	12.4773	3.18277	15.6601	514.702
XGLBH	39.105	3.25197	17.5313	5.39098	4.01109	0.259847	1.85165	9.64991	0.366855	0.528297	1.12403	0.183843	10.9578	2.7468	13.7046	581.856
FZ1	42.8052	3.46897	17.0068	4.90256	4.81069	0.335544	1.01584	14.6545	0.325629	0.656628	0.465269	0.336036	15.4558	1.98459	17.4404	1508.45
ZZNB	51.131	2.64489	17.333	6.55341	4.09038	0.261631	2.24973	12.5708	0.342025	0.614265	1.21675	0.218897	14.0064	3.20602	17.2124	612.852
XY10	47.7634	2.63652	15.4945	5.87687	4.58153	0.307537	1.94508	11.0238	0.343208	0.531378	1.38186	0.214578	12.6202	2.81967	15.4399	637.795
BJJ	45.3866	2.31315	18.6165	8.04809	4.14465	0.441071	1.50551	8.39461	0.571074	0.436541	1.08479	0.220777	9.70018	2.52108	12.2213	629.648
BYTZ	37.7079	3.36122	17.4009	5.17694	5.4165	0.333448	2.10704	14.7225	0.364997	0.688089	1.09764	0.252228	16.0723	3.16013	19.2325	750.821
EC10	52.1273	2.25523	16.4503	7.6433	4.99964	0.326465	1.91858	14.4674	0.421115	0.668459	0.944636	0.162994	15.575	3.00815	18.5831	803.304
YJX	52.5101	2.93605	17.0995	5.824	4.64538	0.354959	1.74836	15.136	0.406253	0.703187	1.13154	0.372703	17.2818	2.8578	19.7112	972.5
MSBH131	46.9897	3.00268	14.4476	4.81157	3.60344	0.27281	1.26361	10.9455	0.313256	0.515806	1.33241	0.299572	12.5775	2.09267	14.6702	971.658
AL	47.9688	3.04495	15.8594	5.20843	3.49471	0.248121	1.95649	8.5373	0.330042	0.297238	1.46965	0.257143	10.2641	2.58377	12.8479	511.474
WNZ	51.938	3.44105	16.2745	4.72952	4.68549	0.231593	1.91858	9.0808	0.475143	0.552638	1.29648	0.200333	10.5776	2.94636	14.0241	429.036
GHC	46.4488	3.43255	22.9623	6.68957	4.5281	0.29771	2.1251	10.5746	0.443693	0.783256	0.777977	0.309108	11.6617	3.35205	15.0138	534.214
ZH1	48.4814	3.60596	17.4939	4.85139	4.58626	0.316527	2.2092	9.10278	0.566602	0.637657	2.39703	0.256752	11.7566	3.41346	15.17	520.542
GC2	52.6081	3.47472	20.2744	5.83482	3.46503	0.271977	1.37757	6.88076	0.31209	0.555682	0.71548	0.173747	7.76998	2.24534	10.0678	551.421
BXZ	56.3232	3.19202	26.4895	8.29865	6.44277	0.346654	2.10015	12.5114	0.492423	0.742799	1.69705	0.213849	14.4223	3.33537	17.7576	676.543
EMWC	51.4748	3.65354	18.5403	5.07461	4.50251	0.268418	1.55857	10.5097	0.382949	0.707617	1.61222	0.219235	12.3411	2.64914	14.9903	777.759
CYQ	51.3641	3.42438	20.5846	6.0112	5.72873	0.311475	2.22686	11.4982	0.429943	0.56414	1.63161	0.195935	13.3258	3.22094	16.5467	589.612
YJXH	51.3701	3.31884	22.0211	6.63519	3.37664	0.346378	1.72661	11.3917	0.462082	0.62364	2.38783	0.390149	14.2007	2.81234	17.013	798.064
HQ1	51.5557	3.17688	17.7817	5.59723	4.27195	0.272997	1.75309	10.5984	0.327885	0.306066	1.86924	0.221258	12.6889	2.38704	15.0759	711.18
XSC8	48.9494	3.07644	19.6548	6.38883	3.41327	0.320693	1.34121	9.49534	0.494427	0.640444	1.35842	0.274178	11.1279	2.47609	13.604	809.249
PYTZC	49.8457	3.03168	15.6721	5.16944	3.30069	0.312036	1.45302	6.55485	0.378996	0.40318	1.09213	0.215205	7.86218	2.23519	10.0974	526.282
FY4	52.8562	4.07494	17.0377	4.1811	3.54695	0.242262	1.42768	7.04313	0.354948	0.5781	1.52577	0.247333	8.81624	2.36073	11.177	600.198
XSZ1	51.4635	3.4345	20.2116	5.88487	4.50813	0.362076	2.15274	10.0695	0.470236	0.677281	1.58812	0.239503	11.8971	3.30026	15.1973	541.524
CM217	52.8494	3.01954	20.2983	6.72232	4.70591	0.319841	1.82587	9.34001	0.377958	0.604427	1.75582	0.196487	11.2923	2.80825	14.1006	607.703
SBC	49.5274	3.20375	23.6568	7.38409	3.11836	0.222859	2.46364	8.09512	0.353297	0.436755	1.37687	0.270499	9.74248	3.25369	12.9962	384.472
MS9	48.9413	2.97972	23.1035	7.75357	4.03115	0.265415	1.40273	10.7185	0.313007	0.6219	1.81394	0.263372	12.7958	2.33763	15.1335	893.436
ZF	50.2957	3.66442	26.4361	7.21426	4.04164	0.325494	1.62279	12.9691	0.323276	0.636411	1.40735	0.331867	14.7083	2.58247	17.2908	885.913
SJNB	49.342	2.54044	20.5241	8.07896	3.27756	0.270421	1.6753	6.50888	0.279957	0.600493	1.59615	0.21915	8.32417	2.55575	10.8799	483.795
FADB	54.3727	2.83819	26.3506	9.2843	3.62637	0.277434	2.10828	7.61399	0.352923	0.536815	0.907447	0.181713	8.70315	2.99802	11.7012	404.189
XFC	52.0506	3.63425	18.9559	5.21591	3.31328	0.235179	1.52654	6.63679	0.29892	0.283793	1.88724	0.27056	8.7946	2.08535	10.8799	558.39
XXH21-3	41.8149	2.61343	23.8721	9.13439	4.78781	0.27338	2.23714	10.0081	0.361792	0.396932	1.29571	0.210848	11.5147	2.99587	14.5105	505.279
GL1	42.7059	3.06597	22.7928	7.4341	2.88458	0.33353	1.93154	6.23312	0.51331	0.467099	1.44383	0.205383	7.63395	2.91195	10.3041	372.072
MK1	46.2352	3.75302	25.8219	6.88029	4.69491	0.346222	2.26225	7.65448	0.34239	0.408897	0.600708	0.172907	8.42809	3.01353	11.4416	369.494
SH1957	49.0329	3.02753	23.3814	7.72293	4.00763	0.283446	1.35559	9.84305	0.283666	0.590022	0.75923	0.221301	10.8236	2.22927	13.0529	782.118
BYX	54.1461	2.94453	17.57	5.96698	4.28369	0.322088	2.16806	11.0848	0.3648	0.457467	1.93653	0.250719	13.2721	2.99033	16.2624	600.599
ZC102	47.1116	2.88586	16.4318	5.6939	4.95239	0.366379	1.6877	13.7529	0.324679	0.621932	1.32528	0.219734	15.2979	2.63431	17.9322	893.415
AJBC	55.3804	3.31504	16.1479	4.87108	3.96204	0.324871	1.51224	10.1882	0.468908	0.558326	0.835666	0.292728	11.3166	2.53948	13.8561	728.977
TZH	50.5008	3.27278	17.2167	5.26056	5.13722	0.4387	2.85407	10.866	0.447397	0.746035	1.49484	0.195953	12.5568	3.92692	16.6705	423.272
MZ	44.8135	3.42527	13.8017	4.12647	4.17908	0.290341	1.6824	10.3855	0.273145	0.622217	0.926454	0.154699	11.4662	2.56565	14.0318	672.371
ZC111	52.1284	2.98222	13.4372	4.28853	4.05704	0.344641	1.61091	8.70182	0.454997	0.334298	1.10104	0.208586	10.0115	2.4002	12.4117	608.532
FDDH	51.4751	2.41687	19.6881	8.14612	4.09081	0.28471	1.50057	11.2221	0.314098	0.686449	0.918424	0.244243	12.3847	2.50112	14.8859	809.058
CF	52.7748	2.54367	17.5878	6.91434	3.9056	0.361854	1.82872	9.76686	0.516505	0.474699	0.503928	0.204148	10.4749	2.81993	13.2949	561.637
MTZ	49.2668	3.75764	16.027	4.26519	4.20636	0.241496	1.49603	7.85123	0.427391	0.304978	1.25727	0.223317	9.33182	2.2284	11.5602	608.844
ZC302	51.7437	3.09616	15.6726	5.06193	4.82771	0.401063	2.07159	10.908	0.52192	0.631537	2.07713	0.276571	13.2617	3.22505	16.4868	626.82
SCZ	53.2026	2.58732	19.6224	7.58405	4.91362	0.29683	2.81682	10.6074	0.372674	0.632337	1.43248	0.214846	12.2547	3.82183	16.0766	427.428

## Sheet: Table S3
No	F content	error
LJ43	101.948	18.3373
FJSX	87.6918	23.7175
HJC2	31.3259	2.06292
ZY	27.0443	1.95622
MX213	121.285	16.1283
JY2	36.6933	1.33039
J20	194.322	29.9182
QH1	135.641	35.6622
RSXL	149.5	23.8754
JMD	158.721	24.7526
YSL781	104.154	6.03069
ZB1	109.102	27.4795
GL8	36.1308	1.90583
DJZ	104.312	20.8201
XSC1	132.49	23.4323
JBH13	198.423	68.9409
XQM	419.86	17.7157
CC3	23.7798	0.851506
GC1	9.27713	1.66919
CG	27.0096	0.990481
XGLBH	68.1945	10.1206
FZ1	16.4756	2.53742
ZZNB	70.2085	15.8128
XY10	48.6114	24.8289
BJJ	14.7199	2.49448
BYTZ	35.0246	2.49106
EC10	221.725	11.2252
YJX	32.3133	5.15532
MSBH131	106.471	10.3422
AL	23.4914	12.0772
WNZ	67.8913	10.0041
GHC	15.5584	4.38448
ZH1	11.4757	2.38774
GC2	12.8352	1.7283
BXZ	11.5836	0.758935
EMWC	100.032	11.4526
CYQ	7.46577	0.798071
YJXH	36.031	2.90139
HQ1	51.2896	6.15721
XSC8	21.5159	2.29937
PYTZC	25.0874	2.07405
FY4	77.5327	8.79699
XSZ1	40.0811	2.42129
CM217	15.5397	0.745155
SBC	16.3327	3.29936
MS9	29.7384	14.263
ZF	21.2308	1.78667
SJNB	37.7425	1.83094
FADB	18.8371	2.50493
XFC	32.9293	3.4995
XXH21-3	20.3725	3.25805
GL1	114.71	9.14066
MK1	37.8425	3.82583
SH1957	25.1318	0.172871
BYX	30.7186	2.26446
ZC102	17.6677	1.30786
AJBC	15.6029	2.44739
TZH	319.805	15.7189
MZ	18.9354	5.20116
ZC111	90.2928	15.4132
FDDH	15.2988	1.84602
CF	14.1242	0.677282
MTZ	16.5394	1.25533
ZC302	6.31946	0.201099
SCZ

## Sheet: Table S4
No	Al (mg/kg)	B (mg/kg)	Ca (%)	K (%)	Mg (%)	Mn (mg/kg)	Zn (mg/kg)
LJ43	642.48	28.7911	731.484	19453.3	1826.5	3016.62	11.9279
FJSX	461.832	22.5339	960.623	21632.6	1630.81	3203.23	16.2413
HJC2	562.625	19.8334	666.463	20919	1615.65	2564.43	10.2237
JY2	681.41	21.0863	965.228	22530.9	2600.56	2386.41	26.9383
RSXL	356.389	21.9314	858.776	23032.3	2234.35	1472.19	20.0128
JMD	523.367	26.9469	758.504	19895	2375.76	2164.13	12.4873
GL8	500.278	26.3147	843.67	23109.7	2418.69	2553.22	20.0108
GC1	929.918	24.7783	741.192	23116.6	2598.65	1245.38	12.3793
FZ1	250.198	63.6083	1571.85	21157.9	2366.14	3226.49	52.3345
BYTZ	668.572	34.7167	1536.13	23994.7	2236.57	5071.32	49.6873
GC2	361.586	38.3308	1821.5	20737.8	1532.41	3569.94	42.5283
BXZ	510.151	35.8055	1275.66	24100.4	2417.91	3635.38	48.4642
YJX	672.542	48.0463	1310.28	23930	2232.39	4270.81	27.1058
SBC	596.469	34.5743	1500.18	23373.2	2109.05	2586	33.6742
AJBC	436.729	82.7056	1660.1	20814.1	2420.29	1671.95	67.0322
TZH	413.705	85.5103	1194.26	25014.6	2199.33	2600.11	44.5737
ZC302	299.912	89.2758	1305.73	22822	1562.78	2848.09	33.4127
